# Supplementary material for: A new species of the genus Petrobia Murray (Prostigmata, Tetranychidae) and complementary description of Petrobiacardi Chaudhri
Source: Biodivers Data J. 2025 Feb 10;13:e141566. doi: 10.3897/BDJ.13.e141566 (PMC11833306; doi:10.3897/BDJ.13.e141566)
Supplement: XML Treatment for Petrobia (Tetranychina) cardi [file BDJ.13.e141566-treatment2.xml]

<!DOCTYPE tp:taxon-treatment
  PUBLIC "-//TaxonX//DTD Taxonomic Treatment Publishing DTD v0 20100105//EN" "tax-treatment-NSO.dtd">
<tp:taxon-treatment xmlns:tp="http://www.plazi.org/taxpub"><tp:treatment-meta><mixed-citation publication-type="journal"><person-group><name><surname>Kamran</surname><given-names>Muhammad</given-names></name><name><surname>Alatawi</surname><given-names>Fahad Jaber</given-names></name></person-group><article-title>A new species of the genus <italic><tp:taxon-name><tp:taxon-name-part taxon-name-part-type="genus" reg="Petrobia">Petrobia</tp:taxon-name-part></tp:taxon-name></italic> Murray (<tp:taxon-name><tp:taxon-name-part taxon-name-part-type="order">Prostigmata</tp:taxon-name-part></tp:taxon-name>, <tp:taxon-name><tp:taxon-name-part taxon-name-part-type="family">Tetranychidae</tp:taxon-name-part></tp:taxon-name>) and complementary description of <italic><tp:taxon-name><tp:taxon-name-part taxon-name-part-type="genus" reg="Petrobia">Petrobia</tp:taxon-name-part><tp:taxon-name-part taxon-name-part-type="species" reg="cardi">cardi</tp:taxon-name-part></tp:taxon-name></italic> Chaudhri</article-title><source>Biodivers Data J</source><day>10</day><month>02</month><year>2025</year><volume>13</volume><pub-id pub-id-type="doi">10.3897/BDJ.13.e141566</pub-id></mixed-citation></tp:treatment-meta><tp:nomenclature><tp:taxon-name><object-id xmlns:xlink="http://www.w3.org/1999/xlink" content-type="arpha" xlink:type="simple">D802FF4D-D812-5224-B5E9-D9DA753C6DCC</object-id><tp:taxon-name-part taxon-name-part-type="genus">Petrobia</tp:taxon-name-part> (<tp:taxon-name-part taxon-name-part-type="subgenus">Tetranychina</tp:taxon-name-part>) <tp:taxon-name-part taxon-name-part-type="species">cardi</tp:taxon-name-part></tp:taxon-name><tp:taxon-authority>Chaudhri, W.M., 1972</tp:taxon-authority></tp:nomenclature><tp:treatment-sec sec-type="materials"><title>Materials</title><list list-type="alpha-lower" list-content="occurrences"><list-item><p><bold>Type status:</bold> <named-content xmlns:xlink="http://www.w3.org/1999/xlink" content-type="dwc:typeStatus" xlink:type="simple">Other material</named-content>. <bold>Occurrence:</bold> catalogNumber: <named-content xmlns:xlink="http://www.w3.org/1999/xlink" content-type="dwc:catalogNumber" xlink:type="simple">KSMAAS-23-Tet-Pet-01-Species record</named-content>; recordedBy: <named-content xmlns:xlink="http://www.w3.org/1999/xlink" content-type="dwc:recordedBy" xlink:type="simple">M. Kamran</named-content>; individualCount: <named-content xmlns:xlink="http://www.w3.org/1999/xlink" content-type="dwc:individualCount" xlink:type="simple">1</named-content>; sex: <named-content xmlns:xlink="http://www.w3.org/1999/xlink" content-type="dwc:sex" xlink:type="simple">Female</named-content>; lifeStage: <named-content xmlns:xlink="http://www.w3.org/1999/xlink" content-type="dwc:lifeStage" xlink:type="simple">adult</named-content>; occurrenceID: <named-content xmlns:xlink="http://www.w3.org/1999/xlink" content-type="dwc:occurrenceID" xlink:type="simple">B47E3CCE-28BE-57E4-B979-A83473BC0A25</named-content>; <bold>Taxon:</bold> scientificName: <named-content xmlns:xlink="http://www.w3.org/1999/xlink" content-type="dwc:scientificName" xlink:type="simple"><tp:taxon-name><tp:taxon-name-part taxon-name-part-type="genus" reg="Petrobia">Petrobia</tp:taxon-name-part><tp:taxon-name-part taxon-name-part-type="species" reg="cardi">cardi</tp:taxon-name-part></tp:taxon-name></named-content>; nameAccordingTo: <named-content xmlns:xlink="http://www.w3.org/1999/xlink" content-type="dwc:nameAccordingTo" xlink:type="simple">Chaudhri, W., 1972. Mites of the genus <tp:taxon-name><tp:taxon-name-part taxon-name-part-type="genus" reg="Petrobia">Petrobia</tp:taxon-name-part></tp:taxon-name>. I. Description of three new species of mites from Pakistan (<tp:taxon-name><tp:taxon-name-part taxon-name-part-type="family">Tetranychidae</tp:taxon-name-part></tp:taxon-name>)</named-content>; kingdom: <named-content xmlns:xlink="http://www.w3.org/1999/xlink" content-type="dwc:kingdom" xlink:type="simple"><tp:taxon-name><tp:taxon-name-part taxon-name-part-type="kingdom">Animalia</tp:taxon-name-part></tp:taxon-name></named-content>; phylum: <named-content xmlns:xlink="http://www.w3.org/1999/xlink" content-type="dwc:phylum" xlink:type="simple"><tp:taxon-name><tp:taxon-name-part taxon-name-part-type="phylum">Arthropoda</tp:taxon-name-part></tp:taxon-name></named-content>; class: <named-content xmlns:xlink="http://www.w3.org/1999/xlink" content-type="dwc:class" xlink:type="simple"><tp:taxon-name><tp:taxon-name-part taxon-name-part-type="class">Arachnida</tp:taxon-name-part></tp:taxon-name></named-content>; order: <named-content xmlns:xlink="http://www.w3.org/1999/xlink" content-type="dwc:order" xlink:type="simple"><tp:taxon-name><tp:taxon-name-part taxon-name-part-type="order">Prostigmata</tp:taxon-name-part></tp:taxon-name></named-content>; family: <named-content xmlns:xlink="http://www.w3.org/1999/xlink" content-type="dwc:family" xlink:type="simple"><tp:taxon-name><tp:taxon-name-part taxon-name-part-type="family">Tetranychidae</tp:taxon-name-part></tp:taxon-name></named-content>; genus: <named-content xmlns:xlink="http://www.w3.org/1999/xlink" content-type="dwc:genus" xlink:type="simple"><tp:taxon-name><tp:taxon-name-part taxon-name-part-type="genus">Petrobia</tp:taxon-name-part></tp:taxon-name></named-content>; subgenus: <named-content xmlns:xlink="http://www.w3.org/1999/xlink" content-type="dwc:subgenus" xlink:type="simple"><tp:taxon-name><tp:taxon-name-part taxon-name-part-type="subgenus">Tetranychina</tp:taxon-name-part></tp:taxon-name></named-content>; <bold>Location:</bold> country: <named-content xmlns:xlink="http://www.w3.org/1999/xlink" content-type="dwc:country" xlink:type="simple">Pakistan</named-content>; stateProvince: <named-content xmlns:xlink="http://www.w3.org/1999/xlink" content-type="dwc:stateProvince" xlink:type="simple">Kashmir</named-content>; verbatimCoordinates: <named-content xmlns:xlink="http://www.w3.org/1999/xlink" content-type="dwc:verbatimCoordinates" xlink:type="simple">34°34.030'N 73°53.478'E</named-content>; decimalLatitude: <named-content xmlns:xlink="http://www.w3.org/1999/xlink" content-type="dwc:decimalLatitude" xlink:type="simple">34.56717</named-content>; decimalLongitude: <named-content xmlns:xlink="http://www.w3.org/1999/xlink" content-type="dwc:decimalLongitude" xlink:type="simple">73.8913</named-content>; georeferenceProtocol: <named-content xmlns:xlink="http://www.w3.org/1999/xlink" content-type="dwc:georeferenceProtocol" xlink:type="simple">GPS</named-content>; <bold>Identification:</bold> identifiedBy: <named-content xmlns:xlink="http://www.w3.org/1999/xlink" content-type="dwc:identifiedBy" xlink:type="simple">Muhammad Kamran</named-content>; dateIdentified: <named-content xmlns:xlink="http://www.w3.org/1999/xlink" content-type="dwc:dateIdentified" xlink:type="simple">2023</named-content>; <bold>Event:</bold> samplingProtocol: <named-content xmlns:xlink="http://www.w3.org/1999/xlink" content-type="dwc:samplingProtocol" xlink:type="simple">shaking plant foliage</named-content>; eventDate: <named-content xmlns:xlink="http://www.w3.org/1999/xlink" content-type="dwc:eventDate" xlink:type="simple">18/7/2023</named-content>; habitat: <named-content xmlns:xlink="http://www.w3.org/1999/xlink" content-type="dwc:habitat" xlink:type="simple">wild grasses</named-content>; <bold>Record Level:</bold> language: <named-content xmlns:xlink="http://www.w3.org/1999/xlink" content-type="dwc:language" xlink:type="simple">en</named-content>; collectionCode: <named-content xmlns:xlink="http://www.w3.org/1999/xlink" content-type="dwc:collectionCode" xlink:type="simple">Mites</named-content>; basisOfRecord: <named-content xmlns:xlink="http://www.w3.org/1999/xlink" content-type="dwc:basisOfRecord" xlink:type="simple">Slide Mounted Specimen</named-content></p></list-item><list-item><p><bold>Type status:</bold> <named-content xmlns:xlink="http://www.w3.org/1999/xlink" content-type="dwc:typeStatus" xlink:type="simple">Other material</named-content>. <bold>Occurrence:</bold> catalogNumber: <named-content xmlns:xlink="http://www.w3.org/1999/xlink" content-type="dwc:catalogNumber" xlink:type="simple">KSMAAS-23-Tet-Pet-02- Species record</named-content>; recordedBy: <named-content xmlns:xlink="http://www.w3.org/1999/xlink" content-type="dwc:recordedBy" xlink:type="simple">M. Kamran</named-content>; individualCount: <named-content xmlns:xlink="http://www.w3.org/1999/xlink" content-type="dwc:individualCount" xlink:type="simple">1</named-content>; sex: <named-content xmlns:xlink="http://www.w3.org/1999/xlink" content-type="dwc:sex" xlink:type="simple">Female</named-content>; lifeStage: <named-content xmlns:xlink="http://www.w3.org/1999/xlink" content-type="dwc:lifeStage" xlink:type="simple">adult</named-content>; occurrenceID: <named-content xmlns:xlink="http://www.w3.org/1999/xlink" content-type="dwc:occurrenceID" xlink:type="simple">B9BE40B9-ADF8-5D3C-9F27-3E08117BA076</named-content>; <bold>Taxon:</bold> scientificName: <named-content xmlns:xlink="http://www.w3.org/1999/xlink" content-type="dwc:scientificName" xlink:type="simple"><tp:taxon-name><tp:taxon-name-part taxon-name-part-type="genus" reg="Petrobia">Petrobia</tp:taxon-name-part><tp:taxon-name-part taxon-name-part-type="species" reg="cardi">cardi</tp:taxon-name-part></tp:taxon-name></named-content>; nameAccordingTo: <named-content xmlns:xlink="http://www.w3.org/1999/xlink" content-type="dwc:nameAccordingTo" xlink:type="simple">Chaudhri, W., 1972. Mites of the genus <tp:taxon-name><tp:taxon-name-part taxon-name-part-type="genus" reg="Petrobia">Petrobia</tp:taxon-name-part></tp:taxon-name>. I. Description of three new species of mites from Pakistan (<tp:taxon-name><tp:taxon-name-part taxon-name-part-type="family">Tetranychidae</tp:taxon-name-part></tp:taxon-name>)</named-content>; kingdom: <named-content xmlns:xlink="http://www.w3.org/1999/xlink" content-type="dwc:kingdom" xlink:type="simple"><tp:taxon-name><tp:taxon-name-part taxon-name-part-type="kingdom">Animalia</tp:taxon-name-part></tp:taxon-name></named-content>; phylum: <named-content xmlns:xlink="http://www.w3.org/1999/xlink" content-type="dwc:phylum" xlink:type="simple"><tp:taxon-name><tp:taxon-name-part taxon-name-part-type="phylum">Arthropoda</tp:taxon-name-part></tp:taxon-name></named-content>; class: <named-content xmlns:xlink="http://www.w3.org/1999/xlink" content-type="dwc:class" xlink:type="simple"><tp:taxon-name><tp:taxon-name-part taxon-name-part-type="class">Arachnida</tp:taxon-name-part></tp:taxon-name></named-content>; order: <named-content xmlns:xlink="http://www.w3.org/1999/xlink" content-type="dwc:order" xlink:type="simple"><tp:taxon-name><tp:taxon-name-part taxon-name-part-type="order">Prostigmata</tp:taxon-name-part></tp:taxon-name></named-content>; family: <named-content xmlns:xlink="http://www.w3.org/1999/xlink" content-type="dwc:family" xlink:type="simple"><tp:taxon-name><tp:taxon-name-part taxon-name-part-type="family">Tetranychidae</tp:taxon-name-part></tp:taxon-name></named-content>; genus: <named-content xmlns:xlink="http://www.w3.org/1999/xlink" content-type="dwc:genus" xlink:type="simple"><tp:taxon-name><tp:taxon-name-part taxon-name-part-type="genus">Petrobia</tp:taxon-name-part></tp:taxon-name></named-content>; subgenus: <named-content xmlns:xlink="http://www.w3.org/1999/xlink" content-type="dwc:subgenus" xlink:type="simple"><tp:taxon-name><tp:taxon-name-part taxon-name-part-type="subgenus">Tetranychina</tp:taxon-name-part></tp:taxon-name></named-content>; <bold>Location:</bold> country: <named-content xmlns:xlink="http://www.w3.org/1999/xlink" content-type="dwc:country" xlink:type="simple">Pakistan</named-content>; stateProvince: <named-content xmlns:xlink="http://www.w3.org/1999/xlink" content-type="dwc:stateProvince" xlink:type="simple">Kashmir</named-content>; verbatimCoordinates: <named-content xmlns:xlink="http://www.w3.org/1999/xlink" content-type="dwc:verbatimCoordinates" xlink:type="simple">34°34.030'N 73°53.478'E</named-content>; decimalLatitude: <named-content xmlns:xlink="http://www.w3.org/1999/xlink" content-type="dwc:decimalLatitude" xlink:type="simple">34.56717</named-content>; decimalLongitude: <named-content xmlns:xlink="http://www.w3.org/1999/xlink" content-type="dwc:decimalLongitude" xlink:type="simple">73.8913</named-content>; georeferenceProtocol: <named-content xmlns:xlink="http://www.w3.org/1999/xlink" content-type="dwc:georeferenceProtocol" xlink:type="simple">GPS</named-content>; <bold>Identification:</bold> identifiedBy: <named-content xmlns:xlink="http://www.w3.org/1999/xlink" content-type="dwc:identifiedBy" xlink:type="simple">Muhammad Kamran</named-content>; dateIdentified: <named-content xmlns:xlink="http://www.w3.org/1999/xlink" content-type="dwc:dateIdentified" xlink:type="simple">2023</named-content>; <bold>Event:</bold> samplingProtocol: <named-content xmlns:xlink="http://www.w3.org/1999/xlink" content-type="dwc:samplingProtocol" xlink:type="simple">shaking plant foliage</named-content>; eventDate: <named-content xmlns:xlink="http://www.w3.org/1999/xlink" content-type="dwc:eventDate" xlink:type="simple">18/7/2023</named-content>; habitat: <named-content xmlns:xlink="http://www.w3.org/1999/xlink" content-type="dwc:habitat" xlink:type="simple">wild grasses</named-content>; <bold>Record Level:</bold> language: <named-content xmlns:xlink="http://www.w3.org/1999/xlink" content-type="dwc:language" xlink:type="simple">en</named-content>; collectionCode: <named-content xmlns:xlink="http://www.w3.org/1999/xlink" content-type="dwc:collectionCode" xlink:type="simple">Mites</named-content>; basisOfRecord: <named-content xmlns:xlink="http://www.w3.org/1999/xlink" content-type="dwc:basisOfRecord" xlink:type="simple">Slide Mounted Specimen</named-content></p></list-item><list-item><p><bold>Type status:</bold> <named-content xmlns:xlink="http://www.w3.org/1999/xlink" content-type="dwc:typeStatus" xlink:type="simple">Other material</named-content>. <bold>Occurrence:</bold> catalogNumber: <named-content xmlns:xlink="http://www.w3.org/1999/xlink" content-type="dwc:catalogNumber" xlink:type="simple">KSMAAS-23-Tet-Pet-03- Species record</named-content>; recordedBy: <named-content xmlns:xlink="http://www.w3.org/1999/xlink" content-type="dwc:recordedBy" xlink:type="simple">M. Kamran</named-content>; individualCount: <named-content xmlns:xlink="http://www.w3.org/1999/xlink" content-type="dwc:individualCount" xlink:type="simple">1</named-content>; sex: <named-content xmlns:xlink="http://www.w3.org/1999/xlink" content-type="dwc:sex" xlink:type="simple">Male</named-content>; lifeStage: <named-content xmlns:xlink="http://www.w3.org/1999/xlink" content-type="dwc:lifeStage" xlink:type="simple">adult</named-content>; occurrenceID: <named-content xmlns:xlink="http://www.w3.org/1999/xlink" content-type="dwc:occurrenceID" xlink:type="simple">74034B49-36C1-5800-A65B-C2F672E60511</named-content>; <bold>Taxon:</bold> scientificName: <named-content xmlns:xlink="http://www.w3.org/1999/xlink" content-type="dwc:scientificName" xlink:type="simple"><tp:taxon-name><tp:taxon-name-part taxon-name-part-type="genus" reg="Petrobia">Petrobia</tp:taxon-name-part><tp:taxon-name-part taxon-name-part-type="species" reg="cardi">cardi</tp:taxon-name-part></tp:taxon-name></named-content>; nameAccordingTo: <named-content xmlns:xlink="http://www.w3.org/1999/xlink" content-type="dwc:nameAccordingTo" xlink:type="simple">Chaudhri, W., 1972. Mites of the genus <tp:taxon-name><tp:taxon-name-part taxon-name-part-type="genus" reg="Petrobia">Petrobia</tp:taxon-name-part></tp:taxon-name>. I. Description of three new species of mites from Pakistan (<tp:taxon-name><tp:taxon-name-part taxon-name-part-type="family">Tetranychidae</tp:taxon-name-part></tp:taxon-name>)</named-content>; kingdom: <named-content xmlns:xlink="http://www.w3.org/1999/xlink" content-type="dwc:kingdom" xlink:type="simple"><tp:taxon-name><tp:taxon-name-part taxon-name-part-type="kingdom">Animalia</tp:taxon-name-part></tp:taxon-name></named-content>; phylum: <named-content xmlns:xlink="http://www.w3.org/1999/xlink" content-type="dwc:phylum" xlink:type="simple"><tp:taxon-name><tp:taxon-name-part taxon-name-part-type="phylum">Arthropoda</tp:taxon-name-part></tp:taxon-name></named-content>; class: <named-content xmlns:xlink="http://www.w3.org/1999/xlink" content-type="dwc:class" xlink:type="simple"><tp:taxon-name><tp:taxon-name-part taxon-name-part-type="class">Arachnida</tp:taxon-name-part></tp:taxon-name></named-content>; order: <named-content xmlns:xlink="http://www.w3.org/1999/xlink" content-type="dwc:order" xlink:type="simple"><tp:taxon-name><tp:taxon-name-part taxon-name-part-type="order">Prostigmata</tp:taxon-name-part></tp:taxon-name></named-content>; family: <named-content xmlns:xlink="http://www.w3.org/1999/xlink" content-type="dwc:family" xlink:type="simple"><tp:taxon-name><tp:taxon-name-part taxon-name-part-type="family">Tetranychidae</tp:taxon-name-part></tp:taxon-name></named-content>; genus: <named-content xmlns:xlink="http://www.w3.org/1999/xlink" content-type="dwc:genus" xlink:type="simple"><tp:taxon-name><tp:taxon-name-part taxon-name-part-type="genus">Petrobia</tp:taxon-name-part></tp:taxon-name></named-content>; subgenus: <named-content xmlns:xlink="http://www.w3.org/1999/xlink" content-type="dwc:subgenus" xlink:type="simple"><tp:taxon-name><tp:taxon-name-part taxon-name-part-type="subgenus">Tetranychina</tp:taxon-name-part></tp:taxon-name></named-content>; <bold>Location:</bold> country: <named-content xmlns:xlink="http://www.w3.org/1999/xlink" content-type="dwc:country" xlink:type="simple">Pakistan</named-content>; stateProvince: <named-content xmlns:xlink="http://www.w3.org/1999/xlink" content-type="dwc:stateProvince" xlink:type="simple">Kashmir</named-content>; verbatimCoordinates: <named-content xmlns:xlink="http://www.w3.org/1999/xlink" content-type="dwc:verbatimCoordinates" xlink:type="simple">34°34.030'N 73°53.478'E</named-content>; decimalLatitude: <named-content xmlns:xlink="http://www.w3.org/1999/xlink" content-type="dwc:decimalLatitude" xlink:type="simple">34.56717</named-content>; decimalLongitude: <named-content xmlns:xlink="http://www.w3.org/1999/xlink" content-type="dwc:decimalLongitude" xlink:type="simple">73.8913</named-content>; georeferenceProtocol: <named-content xmlns:xlink="http://www.w3.org/1999/xlink" content-type="dwc:georeferenceProtocol" xlink:type="simple">GPS</named-content>; <bold>Identification:</bold> identifiedBy: <named-content xmlns:xlink="http://www.w3.org/1999/xlink" content-type="dwc:identifiedBy" xlink:type="simple">Muhammad Kamran</named-content>; dateIdentified: <named-content xmlns:xlink="http://www.w3.org/1999/xlink" content-type="dwc:dateIdentified" xlink:type="simple">2023</named-content>; <bold>Event:</bold> samplingProtocol: <named-content xmlns:xlink="http://www.w3.org/1999/xlink" content-type="dwc:samplingProtocol" xlink:type="simple">shaking plant foliage</named-content>; eventDate: <named-content xmlns:xlink="http://www.w3.org/1999/xlink" content-type="dwc:eventDate" xlink:type="simple">18/7/2023</named-content>; habitat: <named-content xmlns:xlink="http://www.w3.org/1999/xlink" content-type="dwc:habitat" xlink:type="simple">wild grasses</named-content>; <bold>Record Level:</bold> language: <named-content xmlns:xlink="http://www.w3.org/1999/xlink" content-type="dwc:language" xlink:type="simple">en</named-content>; collectionCode: <named-content xmlns:xlink="http://www.w3.org/1999/xlink" content-type="dwc:collectionCode" xlink:type="simple">Mites</named-content>; basisOfRecord: <named-content xmlns:xlink="http://www.w3.org/1999/xlink" content-type="dwc:basisOfRecord" xlink:type="simple">Slide Mounted Specimen</named-content></p></list-item><list-item><p><bold>Type status:</bold> <named-content xmlns:xlink="http://www.w3.org/1999/xlink" content-type="dwc:typeStatus" xlink:type="simple">Other material</named-content>. <bold>Occurrence:</bold> catalogNumber: <named-content xmlns:xlink="http://www.w3.org/1999/xlink" content-type="dwc:catalogNumber" xlink:type="simple">KSMAAS-23-Tet-Pet-04- Species record</named-content>; recordedBy: <named-content xmlns:xlink="http://www.w3.org/1999/xlink" content-type="dwc:recordedBy" xlink:type="simple">M. Kamran</named-content>; individualCount: <named-content xmlns:xlink="http://www.w3.org/1999/xlink" content-type="dwc:individualCount" xlink:type="simple">1</named-content>; sex: <named-content xmlns:xlink="http://www.w3.org/1999/xlink" content-type="dwc:sex" xlink:type="simple">Female</named-content>; lifeStage: <named-content xmlns:xlink="http://www.w3.org/1999/xlink" content-type="dwc:lifeStage" xlink:type="simple">adult</named-content>; occurrenceID: <named-content xmlns:xlink="http://www.w3.org/1999/xlink" content-type="dwc:occurrenceID" xlink:type="simple">7657BEF8-5E9F-5D79-9B43-4E2C47188171</named-content>; <bold>Taxon:</bold> scientificName: <named-content xmlns:xlink="http://www.w3.org/1999/xlink" content-type="dwc:scientificName" xlink:type="simple"><tp:taxon-name><tp:taxon-name-part taxon-name-part-type="genus" reg="Petrobia">Petrobia</tp:taxon-name-part><tp:taxon-name-part taxon-name-part-type="species" reg="cardi">cardi</tp:taxon-name-part></tp:taxon-name></named-content>; nameAccordingTo: <named-content xmlns:xlink="http://www.w3.org/1999/xlink" content-type="dwc:nameAccordingTo" xlink:type="simple">Chaudhri, W., 1972. Mites of the genus <tp:taxon-name><tp:taxon-name-part taxon-name-part-type="genus" reg="Petrobia">Petrobia</tp:taxon-name-part></tp:taxon-name>. I. Description of three new species of mites from Pakistan (<tp:taxon-name><tp:taxon-name-part taxon-name-part-type="family">Tetranychidae</tp:taxon-name-part></tp:taxon-name>)</named-content>; kingdom: <named-content xmlns:xlink="http://www.w3.org/1999/xlink" content-type="dwc:kingdom" xlink:type="simple"><tp:taxon-name><tp:taxon-name-part taxon-name-part-type="kingdom">Animalia</tp:taxon-name-part></tp:taxon-name></named-content>; phylum: <named-content xmlns:xlink="http://www.w3.org/1999/xlink" content-type="dwc:phylum" xlink:type="simple"><tp:taxon-name><tp:taxon-name-part taxon-name-part-type="phylum">Arthropoda</tp:taxon-name-part></tp:taxon-name></named-content>; class: <named-content xmlns:xlink="http://www.w3.org/1999/xlink" content-type="dwc:class" xlink:type="simple"><tp:taxon-name><tp:taxon-name-part taxon-name-part-type="class">Arachnida</tp:taxon-name-part></tp:taxon-name></named-content>; order: <named-content xmlns:xlink="http://www.w3.org/1999/xlink" content-type="dwc:order" xlink:type="simple"><tp:taxon-name><tp:taxon-name-part taxon-name-part-type="order">Prostigmata</tp:taxon-name-part></tp:taxon-name></named-content>; family: <named-content xmlns:xlink="http://www.w3.org/1999/xlink" content-type="dwc:family" xlink:type="simple"><tp:taxon-name><tp:taxon-name-part taxon-name-part-type="family">Tetranychidae</tp:taxon-name-part></tp:taxon-name></named-content>; genus: <named-content xmlns:xlink="http://www.w3.org/1999/xlink" content-type="dwc:genus" xlink:type="simple"><tp:taxon-name><tp:taxon-name-part taxon-name-part-type="genus">Petrobia</tp:taxon-name-part></tp:taxon-name></named-content>; subgenus: <named-content xmlns:xlink="http://www.w3.org/1999/xlink" content-type="dwc:subgenus" xlink:type="simple"><tp:taxon-name><tp:taxon-name-part taxon-name-part-type="subgenus">Tetranychina</tp:taxon-name-part></tp:taxon-name></named-content>; <bold>Location:</bold> country: <named-content xmlns:xlink="http://www.w3.org/1999/xlink" content-type="dwc:country" xlink:type="simple">Pakistan</named-content>; stateProvince: <named-content xmlns:xlink="http://www.w3.org/1999/xlink" content-type="dwc:stateProvince" xlink:type="simple">Kashmir</named-content>; verbatimCoordinates: <named-content xmlns:xlink="http://www.w3.org/1999/xlink" content-type="dwc:verbatimCoordinates" xlink:type="simple">34°37.910'N 73°55.146'E</named-content>; decimalLatitude: <named-content xmlns:xlink="http://www.w3.org/1999/xlink" content-type="dwc:decimalLatitude" xlink:type="simple">34.63183</named-content>; decimalLongitude: <named-content xmlns:xlink="http://www.w3.org/1999/xlink" content-type="dwc:decimalLongitude" xlink:type="simple">73.91911</named-content>; georeferenceProtocol: <named-content xmlns:xlink="http://www.w3.org/1999/xlink" content-type="dwc:georeferenceProtocol" xlink:type="simple">GPS</named-content>; <bold>Identification:</bold> identifiedBy: <named-content xmlns:xlink="http://www.w3.org/1999/xlink" content-type="dwc:identifiedBy" xlink:type="simple">Muhammad Kamran</named-content>; dateIdentified: <named-content xmlns:xlink="http://www.w3.org/1999/xlink" content-type="dwc:dateIdentified" xlink:type="simple">2023</named-content>; <bold>Event:</bold> samplingProtocol: <named-content xmlns:xlink="http://www.w3.org/1999/xlink" content-type="dwc:samplingProtocol" xlink:type="simple">shaking plant foliage</named-content>; eventDate: <named-content xmlns:xlink="http://www.w3.org/1999/xlink" content-type="dwc:eventDate" xlink:type="simple">18/7/2023</named-content>; habitat: <named-content xmlns:xlink="http://www.w3.org/1999/xlink" content-type="dwc:habitat" xlink:type="simple">wild grasses</named-content>; <bold>Record Level:</bold> language: <named-content xmlns:xlink="http://www.w3.org/1999/xlink" content-type="dwc:language" xlink:type="simple">en</named-content>; collectionCode: <named-content xmlns:xlink="http://www.w3.org/1999/xlink" content-type="dwc:collectionCode" xlink:type="simple">Mites</named-content>; basisOfRecord: <named-content xmlns:xlink="http://www.w3.org/1999/xlink" content-type="dwc:basisOfRecord" xlink:type="simple">Slide Mounted Specimen</named-content></p></list-item><list-item><p><bold>Type status:</bold> <named-content xmlns:xlink="http://www.w3.org/1999/xlink" content-type="dwc:typeStatus" xlink:type="simple">Other material</named-content>. <bold>Occurrence:</bold> catalogNumber: <named-content xmlns:xlink="http://www.w3.org/1999/xlink" content-type="dwc:catalogNumber" xlink:type="simple">KSMAAS-23-Tet-Pet-05- Species record</named-content>; recordedBy: <named-content xmlns:xlink="http://www.w3.org/1999/xlink" content-type="dwc:recordedBy" xlink:type="simple">M. Kamran</named-content>; individualCount: <named-content xmlns:xlink="http://www.w3.org/1999/xlink" content-type="dwc:individualCount" xlink:type="simple">1</named-content>; sex: <named-content xmlns:xlink="http://www.w3.org/1999/xlink" content-type="dwc:sex" xlink:type="simple">Female</named-content>; lifeStage: <named-content xmlns:xlink="http://www.w3.org/1999/xlink" content-type="dwc:lifeStage" xlink:type="simple">adult</named-content>; occurrenceID: <named-content xmlns:xlink="http://www.w3.org/1999/xlink" content-type="dwc:occurrenceID" xlink:type="simple">99EA115D-E88E-5B62-A1D7-55D10CEDD3DD</named-content>; <bold>Taxon:</bold> scientificName: <named-content xmlns:xlink="http://www.w3.org/1999/xlink" content-type="dwc:scientificName" xlink:type="simple"><tp:taxon-name><tp:taxon-name-part taxon-name-part-type="genus" reg="Petrobia">Petrobia</tp:taxon-name-part><tp:taxon-name-part taxon-name-part-type="species" reg="cardi">cardi</tp:taxon-name-part></tp:taxon-name></named-content>; nameAccordingTo: <named-content xmlns:xlink="http://www.w3.org/1999/xlink" content-type="dwc:nameAccordingTo" xlink:type="simple">Chaudhri, W., 1972. Mites of the genus <tp:taxon-name><tp:taxon-name-part taxon-name-part-type="genus" reg="Petrobia">Petrobia</tp:taxon-name-part></tp:taxon-name>. I. Description of three new species of mites from Pakistan (<tp:taxon-name><tp:taxon-name-part taxon-name-part-type="family">Tetranychidae</tp:taxon-name-part></tp:taxon-name>)</named-content>; kingdom: <named-content xmlns:xlink="http://www.w3.org/1999/xlink" content-type="dwc:kingdom" xlink:type="simple"><tp:taxon-name><tp:taxon-name-part taxon-name-part-type="kingdom">Animalia</tp:taxon-name-part></tp:taxon-name></named-content>; phylum: <named-content xmlns:xlink="http://www.w3.org/1999/xlink" content-type="dwc:phylum" xlink:type="simple"><tp:taxon-name><tp:taxon-name-part taxon-name-part-type="phylum">Arthropoda</tp:taxon-name-part></tp:taxon-name></named-content>; class: <named-content xmlns:xlink="http://www.w3.org/1999/xlink" content-type="dwc:class" xlink:type="simple"><tp:taxon-name><tp:taxon-name-part taxon-name-part-type="class">Arachnida</tp:taxon-name-part></tp:taxon-name></named-content>; order: <named-content xmlns:xlink="http://www.w3.org/1999/xlink" content-type="dwc:order" xlink:type="simple"><tp:taxon-name><tp:taxon-name-part taxon-name-part-type="order">Prostigmata</tp:taxon-name-part></tp:taxon-name></named-content>; family: <named-content xmlns:xlink="http://www.w3.org/1999/xlink" content-type="dwc:family" xlink:type="simple"><tp:taxon-name><tp:taxon-name-part taxon-name-part-type="family">Tetranychidae</tp:taxon-name-part></tp:taxon-name></named-content>; genus: <named-content xmlns:xlink="http://www.w3.org/1999/xlink" content-type="dwc:genus" xlink:type="simple"><tp:taxon-name><tp:taxon-name-part taxon-name-part-type="genus">Petrobia</tp:taxon-name-part></tp:taxon-name></named-content>; subgenus: <named-content xmlns:xlink="http://www.w3.org/1999/xlink" content-type="dwc:subgenus" xlink:type="simple"><tp:taxon-name><tp:taxon-name-part taxon-name-part-type="subgenus">Tetranychina</tp:taxon-name-part></tp:taxon-name></named-content>; <bold>Location:</bold> country: <named-content xmlns:xlink="http://www.w3.org/1999/xlink" content-type="dwc:country" xlink:type="simple">Pakistan</named-content>; stateProvince: <named-content xmlns:xlink="http://www.w3.org/1999/xlink" content-type="dwc:stateProvince" xlink:type="simple">Kashmir</named-content>; verbatimCoordinates: <named-content xmlns:xlink="http://www.w3.org/1999/xlink" content-type="dwc:verbatimCoordinates" xlink:type="simple">34°37.910'N 73°55.146'E</named-content>; decimalLatitude: <named-content xmlns:xlink="http://www.w3.org/1999/xlink" content-type="dwc:decimalLatitude" xlink:type="simple">34.63183</named-content>; decimalLongitude: <named-content xmlns:xlink="http://www.w3.org/1999/xlink" content-type="dwc:decimalLongitude" xlink:type="simple">73.91911</named-content>; georeferenceProtocol: <named-content xmlns:xlink="http://www.w3.org/1999/xlink" content-type="dwc:georeferenceProtocol" xlink:type="simple">GPS</named-content>; <bold>Identification:</bold> identifiedBy: <named-content xmlns:xlink="http://www.w3.org/1999/xlink" content-type="dwc:identifiedBy" xlink:type="simple">Muhammad Kamran</named-content>; dateIdentified: <named-content xmlns:xlink="http://www.w3.org/1999/xlink" content-type="dwc:dateIdentified" xlink:type="simple">2023</named-content>; <bold>Event:</bold> samplingProtocol: <named-content xmlns:xlink="http://www.w3.org/1999/xlink" content-type="dwc:samplingProtocol" xlink:type="simple">shaking plant foliage</named-content>; eventDate: <named-content xmlns:xlink="http://www.w3.org/1999/xlink" content-type="dwc:eventDate" xlink:type="simple">18/7/2023</named-content>; habitat: <named-content xmlns:xlink="http://www.w3.org/1999/xlink" content-type="dwc:habitat" xlink:type="simple">wild grasses</named-content>; <bold>Record Level:</bold> language: <named-content xmlns:xlink="http://www.w3.org/1999/xlink" content-type="dwc:language" xlink:type="simple">en</named-content>; collectionCode: <named-content xmlns:xlink="http://www.w3.org/1999/xlink" content-type="dwc:collectionCode" xlink:type="simple">Mites</named-content>; basisOfRecord: <named-content xmlns:xlink="http://www.w3.org/1999/xlink" content-type="dwc:basisOfRecord" xlink:type="simple">Slide Mounted Specimen</named-content></p></list-item></list></tp:treatment-sec><tp:treatment-sec sec-type="Description"><title>Description</title><p><bold>Female</bold> (n = 4) Body broadly oval, Length including gnathosoma 700 (690‒715); idiosoma (<italic>v</italic><sub>2</sub>-<italic>h</italic><sub>1</sub>) 583 (575‒590) long, <italic>c</italic><sub>3</sub>-<italic>c</italic><sub>3</sub> 507(500‒515) wide; length of legs (from trochanter to distal end of tarsus): leg I 1298 (1275‒1305); leg II 570 (565‒578); leg III 664 (655‒670), leg IV 1040 (1033‒1050); leg I/v2-h1: 2.22(2.20–2.24).</p><p><bold>Dorsum</bold> (Fig. <xref ref-type="fig" rid="F12224827">5</xref>). Propodosomal shield well defined, densely punctate, two pairs of eyes; lateral propodosoma with longitudinal to oblique granulated striations, setae <italic>sc</italic><sub>1</sub> on prodorsal shield; opisthosomal striae transverse medially between setae <italic>c</italic><sub>1</sub>-<italic>h</italic><sub>1</sub>, except sub-medially changing to inverted v-shaped striation pattern just posterior to setae <italic>d</italic><sub>1</sub>, laterally with longitudinal to oblique irregular striations, dorsal striae lobed and closely-spaced. All dorsal setae long robust, serrated and set on strong tubercles, tubercles of setae <italic>c</italic><sub>1</sub>, <italic>d</italic><sub>1</sub> and <italic>e</italic><sub>1</sub> well apart, while of setae <italic>f</italic><sub>1</sub> contiguous; lengths of dorsal setae (without tubercles): <italic>v</italic><sub>2</sub> 95 (90‒98), <italic>sc</italic><sub>1</sub> 139 (130‒144), <italic>sc</italic><sub>2</sub> 88 (83‒90), <italic>c</italic><sub>1</sub> 183 (176‒185), <italic>c</italic><sub>2</sub> 164 (158‒169), <italic>c</italic><sub>3</sub> 82 (78‒88), <italic>d</italic><sub>1</sub> 188 (180‒193), <italic>d</italic><sub>2</sub> 172 (167‒179), <italic>e</italic><sub>1</sub> 183 (176‒188), <italic>e</italic><sub>2</sub> 175 (168‒177), <italic>f</italic><sub>1</sub> 180 (181‒190), <italic>f</italic><sub>2</sub> 131 (126‒138), <italic>h</italic><sub>1</sub> 90 (90‒97). Distances between dorsal setae <italic>v</italic><sub>2</sub>-<italic>h</italic><sub>1</sub> 583 (575‒590), <italic>v</italic><sub>2</sub>-<italic>v</italic><sub>2</sub> 82 (76‒85), <italic>sc</italic><sub>1</sub>-<italic>sc</italic><sub>1</sub> 118 (115‒122), <italic>sc</italic><sub>2</sub>-<italic>sc</italic><sub>2</sub> 355 (345‒360), <italic>c</italic><sub>1</sub>-<italic>c</italic><sub>1</sub> 82 (80‒89), <italic>c</italic><sub>1</sub>-<italic>c</italic><sub>2</sub> 66 (66‒69), <italic>d</italic><sub>1</sub>-<italic>d</italic><sub>1</sub> 65(60–68), <italic>d</italic><sub>1</sub>-<italic>d</italic><sub>2</sub> 98 (94‒99), <italic>e</italic><sub>1</sub>-<italic>e</italic><sub>1</sub> 114 (110–116), <italic>e</italic><sub>1</sub>-<italic>e</italic><sub>2</sub> 28 (27‒30), <italic>f</italic><sub>1</sub>-<italic>f</italic><sub>1</sub> 45 (42‒47), <italic>f</italic><sub>2</sub>-<italic>f</italic><sub>2</sub> 155 (150‒158), <italic>h</italic><sub>1</sub>-<italic>h</italic><sub>1</sub> 98 (90–98), <italic>c</italic><sub>1</sub>-<italic>d</italic><sub>1</sub> 75 (73‒78), <italic>d</italic><sub>1</sub>-<italic>e</italic><sub>1</sub> 98 (93‒99), <italic>e</italic><sub>1</sub>-<italic>f</italic><sub>1</sub> 85 (82‒86), <italic>f</italic><sub>1</sub>-<italic>f</italic><sub>2</sub> 106 (102‒109), <italic>f</italic><sub>1</sub>-<italic>h</italic><sub>1</sub> 124 (120‒126).</p><p><bold>Venter</bold> (Fig. <xref ref-type="fig" rid="F12224829">6</xref>). Integument between setae <sub>1</sub><italic>a</italic>–<sub>3</sub><italic>a</italic> with transverse dotted striae, between <sub>3</sub><italic>a</italic> to <sub>4</sub><italic>a</italic> with longitudinal striae, anterior of genito-anal area with longitudinal striae. Striae on venter lobed. Lengths of setae: <sub>1</sub><italic>a</italic> 49 (45‒49), <sub>1</sub><italic>b</italic> 65 (55–65), <sub>1</sub><italic>c</italic> 48 (44‒48), <sub>2</sub><italic>b</italic> 26 (25‒27), <sub>2</sub><italic>c</italic> 28 (24‒28), <sub>3</sub><italic>a</italic> 37 (35‒38), <sub>4</sub><italic>a</italic> 36 (35‒38), <sub>3</sub><italic>b</italic> 20 (19‒20), <sub>4</sub><italic>b</italic> 20 (19‒20), one pair of aggenital setae (<italic>ag</italic>) 34 (32‒34), two pairs of genital setae, <italic>g</italic><sub>1</sub> 26 (26‒27), <italic>g</italic><sub>2</sub> 26 (25‒27) and three pairs of anal setae (<italic>ps</italic><sub>1‒3</sub>), <italic>ps</italic><sub>1</sub> 20 (20‒21), <italic>ps</italic><sub>2</sub> 19 (18‒19), <italic>ps</italic>3 21 (18‒21), <italic>h</italic><sub>2</sub> 26 (24‒26), <italic>h</italic><sub>3</sub> 25 (23‒25). Spermatheca elongated thread-like.</p><p><bold>Gnathosoma</bold> Stylophore (Fig. <xref ref-type="fig" rid="F12224827">5</xref>b) anteriorly rounded, peritremes distally slightly anastomosed forming heart-shaped globular structure, 24 long, 12 wide; ventral infracapitulum with one pair of adoral setae <italic>or</italic> 10 (9‒10) and one pair of subcapitular setae <italic>m</italic> 31 (29‒31). Palp five-segmented (Fig. <xref ref-type="fig" rid="F12224833">8</xref>), palptarsus with one solenidion <italic>ω</italic> 6 (5‒8), three eupathia <italic>ul''ζ</italic> 8 (7‒9), <italic>ul'ζ</italic> 7 (6‒8), <italic>sul</italic> 9 (7‒9) and three setiform setae <italic>a</italic> 10 (9‒11), <italic>b</italic> 12 (11‒13), <italic>c</italic> 13 (10‒13); palp tibia with three setae <italic>d</italic> 28 (27‒30), <italic>l</italic>' 18 (15‒19), <italic>l</italic>'' 18 (17‒20) and one claw bifid distally, palp genu with one simple seta <italic>l</italic>'' 27 (25‒28) and palp femur with one serrated seta <italic>d</italic> 32 (29‒30) (similar to dorsal setae).</p><p><bold>Legs</bold> (Fig. <xref ref-type="fig" rid="F12224831">7</xref>). Leg I (trochanter to distal end of tarsus) two times longer than the length of idiosoma. Length of leg I (trochanter to tip of tarsus) 1293 (1220‒1293), leg II 570 (560‒575), leg III 660(520‒660, leg IV 1030 (981‒1032); length of leg segments, Leg I (trochanter 40‒45, femur 490‒513, genu 55‒60, tibia 470‒495, tarsus 165‒180; leg IV trochanter 50 (46‒50), femur 352 (340‒355), genu 72 (65‒75), tibia 400 (385‒400), tarsus 155 (145‒155). Leg segment setal formula as follows: coxae 2-2-1-1; trochanters 1-1-1-1; femora 9-7-5-5; genua 4-5-5-5; tibiae 24+1φ-11-11-11; tarsi 26 +1ω+2dup-15+1dup-14 +1dup-14 +1dup; solenidia on leg I Iω” 50 (48‒50), IIω” 53 (50‒53), IIIω’ 30 (29‒30), IV ω’ 31 (30‒31). Empodia I–IV with true claws pad-like, empodial claws bearing two rows of ventrally directed hairs.</p><p><bold>Male</bold> (n = 1). Body oval elongate, much shorter than female, including gnathosoma (adoral setae to <italic>h</italic>2) 376 long, excluding gnathosoma (<italic>v</italic><sub>2</sub>-<italic>h</italic><sub>1</sub>) 251 long, <italic>c</italic><sub>3</sub>-<italic>c</italic><sub>3</sub> 222 wide; length of legs (from trochanter to distal end of tarsus): leg I 1164; leg II 508; leg III 556, leg IV 820.</p><p><bold>Dorsum</bold> (Fig. <xref ref-type="fig" rid="F12224835">9</xref>). Propodosomal shield well defined, densely punctate, two pairs of eyes; lateral propodosoma with longitudinal to oblique granulated (dotted) striations, setae <italic>sc</italic><sub>1</sub> on prodorsal shield; opisthosomal striae transverse medially between setae <italic>c</italic><sub>1</sub>-<italic>f</italic><sub>1</sub>, except sub-medially changing to longitudinal to oblique between setae <italic>f</italic><sub>1</sub>-<italic>h</italic><sub>1</sub>, transverse posterior to <italic>h</italic><sub>1</sub>, laterally with longitudinal to oblique irregular striations, all dorsal striae closely-spaced and lobed. Dorsal setae sub spautulate, serrtaed, short, not reaching to the setae next in line and not set on strong tubercles; Lengths of dorsal setae (without tubercles): <italic>v</italic><sub>2</sub> 27, <italic>sc</italic><sub>1</sub> 39, <italic>sc</italic><sub>2</sub> 31, <italic>c</italic><sub>1</sub> 32, <italic>c</italic><sub>2</sub> 37, <italic>c</italic><sub>3</sub> 23, <italic>d</italic><sub>1</sub> 22, <italic>d</italic><sub>2</sub> 35, <italic>e</italic><sub>1</sub> 21, <italic>e</italic><sub>2</sub> 26, <italic>f</italic><sub>1</sub> 16, <italic>f</italic><sub>2</sub> 22, <italic>h</italic><sub>1</sub> 34. Distances between dorsal setae <italic>v</italic><sub>2</sub>-<italic>h</italic><sub>1</sub> 251, <italic>v</italic><sub>2</sub>-<italic>v</italic><sub>2</sub> 41, <italic>sc</italic><sub>1</sub>-<italic>sc</italic><sub>1</sub> 75, <italic>c</italic><sub>1</sub>-<italic>c</italic><sub>1</sub> 67, <italic>c</italic><sub>1</sub>-<italic>c</italic><sub>2</sub> 54, <italic>d</italic><sub>1</sub>-<italic>d</italic><sub>1</sub> 32, <italic>d</italic><sub>1</sub>-<italic>d</italic><sub>2</sub> 48, <italic>e</italic><sub>1</sub>-<italic>e</italic><sub>1</sub> 36, <italic>e</italic><sub>1</sub>-<italic>e</italic><sub>2</sub> 28, <italic>f</italic><sub>1</sub>-<italic>f</italic><sub>1</sub> 17, <italic>f</italic><sub>2</sub>-<italic>f</italic><sub>2</sub> 69, <italic>f</italic><sub>1</sub>-<italic>f</italic><sub>2</sub> 28, <italic>h</italic><sub>1</sub>-<italic>h</italic><sub>1</sub> 24.</p><p><bold>Venter</bold> (Fig. <xref ref-type="fig" rid="F12224837">10</xref>). Integument between setae <sub>1</sub>a-<sub>3</sub>a with transverse lobed striae, between <sub>3</sub><italic>a</italic> to <sub>4</sub><italic>a</italic> with irregular oblique striae. Lengths of setae: <sub>1</sub><italic>a</italic> 27, <sub>1</sub><italic>b</italic> 24, <sub>1</sub><italic>c</italic> 23, <sub>2</sub><italic>b</italic> 23, <sub>2</sub><italic>c</italic> 21, <sub>3</sub><italic>a</italic> 21, <sub>3</sub><italic>b</italic> 20, <sub>4</sub><italic>a</italic> 18, <sub>4</sub><italic>b</italic> 19, one pair of aggenital setae (<italic>ag</italic>) 11, two pairs of genital setae, <sub><italic>g</italic></sub>1 11, <sub><italic>g</italic></sub>2 12 and three pairs of anal setae (<italic>ps</italic><sub>1‒3</sub>), <italic>ps</italic><sub>1</sub> = <italic>ps</italic><sub>2</sub> = <italic>ps</italic><sub>3</sub> = 9–10, <italic>h</italic><sub>2</sub> = <italic>h</italic><sub>3</sub> 11–12.</p><p><bold>Gnathosoma.</bold> Ventral infracapitulum with one pair of adoral setae 8 and one pair of subcapitular setae <italic>m</italic> 16. Palp five-segmented (Fig. <xref ref-type="fig" rid="F12224841">12</xref>), palptarsus with one solenidion <italic>ω</italic> 7 (7‒8), three eupathia <italic>ul''ζ</italic> 8 (6‒8), <italic>ul'ζ</italic> 10 (9‒11), <italic>sul</italic> 9 (8‒10) and three setiform setae <italic>a</italic> 11 (9‒11), <italic>b</italic> 12 (12‒13), <italic>c</italic> 11 (10‒12); palp tibia with three setae <italic>d</italic> 19 (18‒22), <italic>l</italic>' 11 (11‒14), <italic>l</italic>'' 13 (12‒15) and one claw bifid distally, palp genu with one simple seta <italic>l</italic>'' 21 (19‒22) and palp femur with one serrated seta <italic>d</italic> 22 (20‒24) (similar to dorsal setae).</p><p><bold>Legs</bold> (Fig. <xref ref-type="fig" rid="F12224839">11</xref>). Length of leg I (trochanter to tip of tarsus) 1164, leg II 508; leg III 556; leg IV 820; length of leg segments, Leg I (trochanter 32, femur 461, genu 47, tibia 455, tarsus 169; leg IV trochanter 40, femur 270, genu 53, tibia 335, tarsus 122. Leg segment setal formula as follows: coxae 2-2-1-1; trochanters 1-1-1-1; femora 9-7-5-5; genua 4-5-5-5; tibiae 30+13φ+b (trichobothium-like seta) -11-11-11; tarsi 20 +5ω+3dup-14+1ω +1dup-13 +1dup-13 +1dup; solenidia on leg I Iω” 40, IIω” 41, IIω” 37, IIIω’ 15, IV ω’ 30, Empodia I–IV with true claws pad-like, empodial claws bearing two rows of ventrally directed hairs.</p><p><bold>Aedeagus</bold>— Slightly directed ventrad, needle-like gradually tapering towards end.</p></tp:treatment-sec><tp:treatment-sec sec-type="Distribution"><title>Distribution</title><p>Abbottabad, Pakistan.</p></tp:treatment-sec><tp:treatment-sec sec-type="Remarks"><title>Remarks</title><p>The morphological characters of <tp:taxon-name><tp:taxon-name-part taxon-name-part-type="genus" reg="Petrobia">Petrobia</tp:taxon-name-part> (<tp:taxon-name-part taxon-name-part-type="subgenus" reg="Tetranychina">Tetranychina</tp:taxon-name-part>) <tp:taxon-name-part taxon-name-part-type="species" reg="cardi">cardi</tp:taxon-name-part></tp:taxon-name> Chaudhri collected in the present study are almost similar to the original description (<xref ref-type="bibr" rid="B12222654">Chaudhri 1972</xref>) by leg chaetotaxy, shape of dorsal setae and peritremes, except some variations in the length of leg I 1220‒1293 vs. 1192 and leg IV 981‒1032 vs. 938 in the latter and length of dorsal setae.</p></tp:treatment-sec><tp:treatment-sec><!--Section generated to contain objects referenced in tp:taxon-treatment.--><fig id="F12224827" position="float" orientation="portrait"><object-id xmlns:xlink="http://www.w3.org/1999/xlink" content-type="arpha" xlink:type="simple">8783A507-AC4B-58FA-8CCB-BD489DF4C032</object-id><object-id xmlns:xlink="http://www.w3.org/1999/xlink" content-type="doi" xlink:type="simple">10.3897/BDJ.13.e141566.figure5</object-id><label>Figure 5.</label><caption><p><tp:taxon-name><tp:taxon-name-part taxon-name-part-type="genus" reg="Petrobia">Petrobia</tp:taxon-name-part> (<tp:taxon-name-part taxon-name-part-type="subgenus" reg="Tetranychina">Tetranychina</tp:taxon-name-part>) <tp:taxon-name-part taxon-name-part-type="species" reg="cardi">cardi</tp:taxon-name-part></tp:taxon-name> Chaudhri. Female, 5a dorsum. Scale bar 100 μm; 5b Stylophore. Scale bar 20 μm.</p></caption><graphic xmlns:xlink="http://www.w3.org/1999/xlink" xlink:href="bdj-13-e141566-g005.jpg" position="float" id="oo_1248622.jpg" orientation="portrait" xlink:type="simple"><uri content-type="original_file" xlink:type="simple">https://binary.pensoft.net/fig/1248622</uri></graphic></fig><fig id="F12224829" position="float" orientation="portrait"><object-id xmlns:xlink="http://www.w3.org/1999/xlink" content-type="arpha" xlink:type="simple">C77C6685-E970-53ED-BC20-EA24D544756E</object-id><object-id xmlns:xlink="http://www.w3.org/1999/xlink" content-type="doi" xlink:type="simple">10.3897/BDJ.13.e141566.figure6</object-id><label>Figure 6.</label><caption><p><tp:taxon-name><tp:taxon-name-part taxon-name-part-type="genus" reg="Petrobia">Petrobia</tp:taxon-name-part> (<tp:taxon-name-part taxon-name-part-type="subgenus" reg="Tetranychina">Tetranychina</tp:taxon-name-part>) <tp:taxon-name-part taxon-name-part-type="species" reg="cardi">cardi</tp:taxon-name-part></tp:taxon-name> Chaudhri. Female, 6a venter. Scale bar 100 μm.</p></caption><graphic xmlns:xlink="http://www.w3.org/1999/xlink" xlink:href="bdj-13-e141566-g006.jpg" position="float" id="oo_1220181.jpg" orientation="portrait" xlink:type="simple"><uri content-type="original_file" xlink:type="simple">https://binary.pensoft.net/fig/1220181</uri></graphic></fig><fig id="F12224833" position="float" orientation="portrait"><object-id xmlns:xlink="http://www.w3.org/1999/xlink" content-type="arpha" xlink:type="simple">76E225C4-CE08-5FA1-A4C3-14151E95AF69</object-id><object-id xmlns:xlink="http://www.w3.org/1999/xlink" content-type="doi" xlink:type="simple">10.3897/BDJ.13.e141566.figure8</object-id><label>Figure 8.</label><caption><p><tp:taxon-name><tp:taxon-name-part taxon-name-part-type="genus" reg="Petrobia">Petrobia</tp:taxon-name-part> (<tp:taxon-name-part taxon-name-part-type="subgenus" reg="Tetranychina">Tetranychina</tp:taxon-name-part>) <tp:taxon-name-part taxon-name-part-type="species" reg="cardi">cardi</tp:taxon-name-part></tp:taxon-name> Chaudhri. Female, palp. Scale bar 25 μm.</p></caption><graphic xmlns:xlink="http://www.w3.org/1999/xlink" xlink:href="bdj-13-e141566-g008.jpg" position="float" id="oo_1222502.jpg" orientation="portrait" xlink:type="simple"><uri content-type="original_file" xlink:type="simple">https://binary.pensoft.net/fig/1222502</uri></graphic></fig><fig id="F12224831" position="float" orientation="portrait"><object-id xmlns:xlink="http://www.w3.org/1999/xlink" content-type="arpha" xlink:type="simple">41CCEB62-8AB4-507A-B4EB-F0F0382C1352</object-id><object-id xmlns:xlink="http://www.w3.org/1999/xlink" content-type="doi" xlink:type="simple">10.3897/BDJ.13.e141566.figure7</object-id><label>Figure 7.</label><caption><p><tp:taxon-name><tp:taxon-name-part taxon-name-part-type="genus" reg="Petrobia">Petrobia</tp:taxon-name-part> (<tp:taxon-name-part taxon-name-part-type="subgenus" reg="Tetranychina">Tetranychina</tp:taxon-name-part>) <tp:taxon-name-part taxon-name-part-type="species" reg="cardi">cardi</tp:taxon-name-part></tp:taxon-name> Chaudhri. Female. <bold>f</bold> Leg I, <bold>7f</bold> trochanter, femur genu; <bold>7f1</bold> tibia, tarsus; <bold>7g</bold> Leg II; <bold>h</bold> Leg III; <bold>i</bold> Leg IV, <bold>7i</bold> trochanter, femur, genu, <bold>7i1</bold> tibia, tarsus. Scale bar 100 μm. 7i Empodium IV. Scale bar 10 μm.</p></caption><graphic xmlns:xlink="http://www.w3.org/1999/xlink" xlink:href="bdj-13-e141566-g007.jpg" position="float" id="oo_1222501.jpg" orientation="portrait" xlink:type="simple"><uri content-type="original_file" xlink:type="simple">https://binary.pensoft.net/fig/1222501</uri></graphic></fig><fig id="F12224835" position="float" orientation="portrait"><object-id xmlns:xlink="http://www.w3.org/1999/xlink" content-type="arpha" xlink:type="simple">0818BA84-355C-5908-8C6D-DB8162BC03B5</object-id><object-id xmlns:xlink="http://www.w3.org/1999/xlink" content-type="doi" xlink:type="simple">10.3897/BDJ.13.e141566.figure9</object-id><label>Figure 9.</label><caption><p><tp:taxon-name><tp:taxon-name-part taxon-name-part-type="genus" reg="Petrobia">Petrobia</tp:taxon-name-part> (<tp:taxon-name-part taxon-name-part-type="subgenus" reg="Tetranychina">Tetranychina</tp:taxon-name-part>) <tp:taxon-name-part taxon-name-part-type="species" reg="cardi">cardi</tp:taxon-name-part></tp:taxon-name> Chaudhri. Male, dorsum. Scale bar 100 μm; <bold>9a</bold> Stylophore. Scale bar 20 μm.</p></caption><graphic xmlns:xlink="http://www.w3.org/1999/xlink" xlink:href="bdj-13-e141566-g009.png" position="float" id="oo_1222505.png" orientation="portrait" xlink:type="simple"><uri content-type="original_file" xlink:type="simple">https://binary.pensoft.net/fig/1222505</uri></graphic></fig><fig id="F12224837" position="float" orientation="portrait"><object-id xmlns:xlink="http://www.w3.org/1999/xlink" content-type="arpha" xlink:type="simple">140324EA-CA1C-5CF2-90B4-0C921C7264A0</object-id><object-id xmlns:xlink="http://www.w3.org/1999/xlink" content-type="doi" xlink:type="simple">10.3897/BDJ.13.e141566.figure10</object-id><label>Figure 10.</label><caption><p><tp:taxon-name><tp:taxon-name-part taxon-name-part-type="genus" reg="Petrobia">Petrobia</tp:taxon-name-part> (<tp:taxon-name-part taxon-name-part-type="subgenus" reg="Tetranychina">Tetranychina</tp:taxon-name-part>) <tp:taxon-name-part taxon-name-part-type="species" reg="cardi">cardi</tp:taxon-name-part></tp:taxon-name> Chaudhri. Male, venter. Scale bar 100 μm.</p></caption><graphic xmlns:xlink="http://www.w3.org/1999/xlink" xlink:href="bdj-13-e141566-g010.jpg" position="float" id="oo_1222507.jpg" orientation="portrait" xlink:type="simple"><uri content-type="original_file" xlink:type="simple">https://binary.pensoft.net/fig/1222507</uri></graphic></fig><fig id="F12224841" position="float" orientation="portrait"><object-id xmlns:xlink="http://www.w3.org/1999/xlink" content-type="arpha" xlink:type="simple">CBDD79B9-5BC6-5D62-A9E6-522A2FFDB4E6</object-id><object-id xmlns:xlink="http://www.w3.org/1999/xlink" content-type="doi" xlink:type="simple">10.3897/BDJ.13.e141566.figure12</object-id><label>Figure 12.</label><caption><p><tp:taxon-name><tp:taxon-name-part taxon-name-part-type="genus" reg="Petrobia">Petrobia</tp:taxon-name-part> (<tp:taxon-name-part taxon-name-part-type="subgenus" reg="Tetranychina">Tetranychina</tp:taxon-name-part>) <tp:taxon-name-part taxon-name-part-type="species" reg="cardi">cardi</tp:taxon-name-part></tp:taxon-name> Chaudhri Male, Palp. Scale bar 25 μm.</p></caption><graphic xmlns:xlink="http://www.w3.org/1999/xlink" xlink:href="bdj-13-e141566-g012.jpg" position="float" id="oo_1222510.jpg" orientation="portrait" xlink:type="simple"><uri content-type="original_file" xlink:type="simple">https://binary.pensoft.net/fig/1222510</uri></graphic></fig><fig id="F12224839" position="float" orientation="portrait"><object-id xmlns:xlink="http://www.w3.org/1999/xlink" content-type="arpha" xlink:type="simple">89F2542B-D6F7-5D93-A9AF-E717EE9308E8</object-id><object-id xmlns:xlink="http://www.w3.org/1999/xlink" content-type="doi" xlink:type="simple">10.3897/BDJ.13.e141566.figure11</object-id><label>Figure 11.</label><caption><p><tp:taxon-name><tp:taxon-name-part taxon-name-part-type="genus" reg="Petrobia">Petrobia</tp:taxon-name-part> (<tp:taxon-name-part taxon-name-part-type="subgenus" reg="Tetranychina">Tetranychina</tp:taxon-name-part>) <tp:taxon-name-part taxon-name-part-type="species" reg="cardi">cardi</tp:taxon-name-part></tp:taxon-name> Chaudhri. Male. <bold>k</bold> Leg I; <bold>11k</bold> trochanter, femur; genu, <bold>11k1</bold> tibia, tarsus; <bold>11l</bold> Leg II; <bold>m</bold> Leg III <bold>11m</bold> trochanter, femur, genu; <bold>11m1</bold> tibia, tarsus; <bold>n</bold> Leg IV. <bold>11n</bold> trochanter, femur, genu. <bold>11n1</bold> tibia, tarsus. Scale bar 100 um. <bold>11o</bold> Empodium III. Scale bar 10 μm.</p></caption><graphic xmlns:xlink="http://www.w3.org/1999/xlink" xlink:href="bdj-13-e141566-g011.jpg" position="float" id="oo_1222509.jpg" orientation="portrait" xlink:type="simple"><uri content-type="original_file" xlink:type="simple">https://binary.pensoft.net/fig/1222509</uri></graphic></fig></tp:treatment-sec><ref-list><ref id="B12222654"><element-citation xmlns:xlink="http://www.w3.org/1999/xlink" publication-type="article" xlink:type="simple"><person-group person-group-type="author"><name name-style="western"><surname>Chaudhri</surname><given-names>W. M.</given-names></name></person-group><year>1972</year><article-title>Mites of the genus <italic><tp:taxon-name><tp:taxon-name-part taxon-name-part-type="genus" reg="Petrobia">Petrobia</tp:taxon-name-part></tp:taxon-name></italic>. I. Description of three new species of mites from Pakistan (<tp:taxon-name><tp:taxon-name-part taxon-name-part-type="family">Tetranychidae</tp:taxon-name-part></tp:taxon-name>).</article-title><source>Pakistan Journal of Science</source><issue>24</issue><fpage>12</fpage><lpage>17</lpage></element-citation></ref></ref-list></tp:taxon-treatment>
